# Supplementary material for: A new species of Calogalesus Kieffer from China (Hymenoptera, Diapriidae) with a key to World species
Source: Zookeys. 2016 Oct 20;(626):57–65. doi: 10.3897/zookeys.626.9771 (PMC5096371; doi:10.3897/zookeys.626.9771)
Supplement: XML Treatment for Calogalesus [file zookeys.626.9771-treatment1.xml]

<!DOCTYPE tp:taxon-treatment
  PUBLIC "-//TaxonX//DTD Taxonomic Treatment Publishing DTD v0 20100105//EN" "tax-treatment-NSO.dtd">
<tp:taxon-treatment xmlns:tp="http://www.plazi.org/taxpub"><tp:treatment-meta><kwd-group><label>Taxon classification</label><kwd><named-content content-type="kingdom">Animalia</named-content></kwd><kwd><named-content content-type="order">Hymenoptera</named-content></kwd><kwd><named-content content-type="family">Diapriidae</named-content></kwd></kwd-group><mixed-citation publication-type="journal"><person-group><name><surname>Feng</surname><given-names>Jun</given-names></name><name><surname>Notton</surname><given-names>David</given-names></name><name><surname>Xu</surname><given-names>Zai-fu</given-names></name></person-group><article-title>A new species of <italic><tp:taxon-name><tp:taxon-name-part taxon-name-part-type="genus">Calogalesus</tp:taxon-name-part></tp:taxon-name></italic> Kieffer from China (<tp:taxon-name><tp:taxon-name-part taxon-name-part-type="order">Hymenoptera</tp:taxon-name-part></tp:taxon-name>, <tp:taxon-name><tp:taxon-name-part taxon-name-part-type="family">Diapriidae</tp:taxon-name-part></tp:taxon-name>) with a key to World species</article-title><source>Zookeys</source><day>20</day><month>10</month><year>2016</year><volume>2016</volume><issue>626</issue><fpage>57</fpage><lpage>65</lpage><pub-id pub-id-type="doi">10.3897/zookeys.626.9771</pub-id></mixed-citation></tp:treatment-meta><tp:nomenclature><label>Genus</label><tp:taxon-name>
            <tp:taxon-name-part taxon-name-part-type="genus">Calogalesus</tp:taxon-name-part>
          </tp:taxon-name><tp:taxon-authority>Kieffer, 1912</tp:taxon-authority><tp:nomenclature-citation-list><tp:nomenclature-citation><tp:taxon-name>
                <tp:taxon-name-part taxon-name-part-type="genus">Calogalesus</tp:taxon-name-part>
              </tp:taxon-name><comment>Kieffer, 1912b: 6, 43. Type species: <tp:taxon-name><tp:taxon-name-part taxon-name-part-type="genus">Calogalesus</tp:taxon-name-part> <tp:taxon-name-part taxon-name-part-type="species">parvulus</tp:taxon-name-part></tp:taxon-name> Kieffer, 1912, by monotypy; <xref ref-type="bibr" rid="B4">Kieffer 1912a</xref>: 73; <xref ref-type="bibr" rid="B6">Kieffer 1916</xref>: 10, 235; <xref ref-type="bibr" rid="B10">Muesebeck and Walkley 1956</xref>: 338; <xref ref-type="bibr" rid="B3">Johnson 1992</xref>: 145; <xref ref-type="bibr" rid="B9">Masner and García Rodríguez 2002</xref>: 116; <xref ref-type="bibr" rid="B14">Rajmohana 2006</xref>; 36.</comment></tp:nomenclature-citation><tp:nomenclature-citation><tp:taxon-name>
                <tp:taxon-name-part taxon-name-part-type="genus">Calicuta</tp:taxon-name-part>
              </tp:taxon-name><comment>Rajmohana &amp; Narendran, 2000a: 22–23, unavailable name; <xref ref-type="bibr" rid="B17">Rajmohana and Narendran 2000b</xref>: 193; Rajmohana &amp; Narendran, in <xref ref-type="bibr" rid="B13">Rajmohana 2004</xref>: 519, 521; <xref ref-type="bibr" rid="B14">Rajmohana 2006</xref>: 36.</comment></tp:nomenclature-citation><!--PageBreak--></tp:nomenclature-citation-list></tp:nomenclature><tp:treatment-sec sec-type="diagnosis" id="SECID0E5GAC"><title>Diagnosis.</title><p>Body mainly blackish-brown, brown or orange, smooth and shiny. Head with antennal shelf strongly projecting, laterally sharply angled and medially divided; frons with a curved carina on each side extending backwards, forming a ledge above upper eye orbit. Mandible bidentate or tridentate, together beak-like, projecting backwards. Antenna 12-segmented in female, 14-segmented in male; with A1 the longest segment. Female antenna without a clearly defined clava, but flagellar segments more or less thickened apically. Notauli distinct, not reaching transscutal articulation. Scutellum with two large anterior foveae. Fore wing with well-developed marginal cilia and two elongate hairless zones. Petiole strongly curved in lateral view.</p></tp:treatment-sec><tp:treatment-sec sec-type="biology" id="SECID0EDHAC"><title>Biology.</title><p>This genus shows a nasiform head (elongated with frontal projections) and opisthognathous (backwards directed) beak-like mandibles, which may be associated with digging for hosts and/or bursting from host remains (<xref ref-type="bibr" rid="B11">Nielsen and Buffington 2011</xref>).</p></tp:treatment-sec><tp:treatment-sec sec-type="distribution" id="SECID0ENHAC"><title>Distribution.</title><p>The genus is known from the following biogeographic regions: Afrotropical (<xref ref-type="bibr" rid="B9">Masner and García Rodríguez 2002</xref>); Australian (<xref ref-type="bibr" rid="B9">Masner and García Rodríguez 2002</xref>); Malagasy (<xref ref-type="bibr" rid="B4">Kieffer 1912a</xref>, <xref ref-type="bibr" rid="B5">1912b</xref>, <xref ref-type="bibr" rid="B6">1916</xref>; <xref ref-type="bibr" rid="B8">Masner 1965</xref>; <xref ref-type="bibr" rid="B2">Gerlach 2013</xref>; <xref ref-type="bibr" rid="B12">Notton 2014</xref>; <xref ref-type="bibr" rid="B7">Madl 2015</xref>); Neotropical (<xref ref-type="bibr" rid="B9">Masner and García Rodríguez 2002</xref>; <xref ref-type="bibr" rid="B1">Arias-Penna 2003</xref>); Oriental (<xref ref-type="bibr" rid="B13">Rajmohana 2004</xref>, <xref ref-type="bibr" rid="B14">2006</xref>; <xref ref-type="bibr" rid="B16">Rajmohana and Narendran 2000a</xref>, <xref ref-type="bibr" rid="B17">2000b</xref>; <xref ref-type="bibr" rid="B15">Rajmohana and Bijoy 2012</xref>; <xref ref-type="bibr" rid="B18">Rajmohana et al. 2013</xref>).</p></tp:treatment-sec><tp:treatment-sec sec-type="remarks" id="SECID0EXJAC"><title>Remarks.</title><p>The genus <italic><tp:taxon-name><tp:taxon-name-part taxon-name-part-type="genus">Calicuta</tp:taxon-name-part></tp:taxon-name></italic> was described by <xref ref-type="bibr" rid="B16">Rajmohana and Narendran (2000a)</xref> without type species designation, without included species and was not explicitly indicated as new. It is therefore an unavailable name. A formal publication of the name was intended but was abandoned following the realization that it was the same genus as <italic><tp:taxon-name><tp:taxon-name-part taxon-name-part-type="genus">Calogalesus</tp:taxon-name-part></tp:taxon-name></italic> Kieffer (<xref ref-type="bibr" rid="B14">Rajmohana 2006</xref>; Rajmohana pers. comm. with Notton). The name <italic><tp:taxon-name><tp:taxon-name-part taxon-name-part-type="genus">Calicuta</tp:taxon-name-part></tp:taxon-name></italic> was not made available by any of the subsequent publications of Rajmohana and Narendran cited here.</p><p>
            <bold>Key to World species of <italic><tp:taxon-name><tp:taxon-name-part taxon-name-part-type="genus">Calogalesus</tp:taxon-name-part></tp:taxon-name></italic></bold>
          </p><table-wrap content-type="key" position="anchor" orientation="portrait"><table id="TID0E5FAC" rules="all"><tbody><tr><td rowspan="1" colspan="1">1</td><td rowspan="1" colspan="1">Females: 12 antennal segments; apex of metasoma pointed; ovipositor sheaths visible; apical flagellar segments more or less thickened</td><td rowspan="1" colspan="1">
                    <bold>2</bold>
                  </td></tr><tr><td rowspan="1" colspan="1">–</td><td rowspan="1" colspan="1">Males: 14 antennal segments; apex of metasoma blunt, often sunk inside <abbrev xmlns:xlink="http://www.w3.org/1999/xlink" xlink:title="the second (largest) tergite" id="ABBRID0ECMAC" xlink:type="simple">T2</abbrev> and not visible; no ovipositor sheaths; apical flagellar segments usually elongate, at least not thicker than basal flagellar segments</td><td rowspan="1" colspan="1">
                    <bold>4</bold>
                  </td></tr><tr><td rowspan="1" colspan="1">2</td><td rowspan="1" colspan="1">Antenna longer than head and mesosoma (1.1:1.0), A4–A7 1.4 times as long as wide, A8–A10 1.17 times as long as wide; head profile less flattened (head length to height=1.0:1.0), subtriangular in lateral view; mandible tridentate, 0.5 times as long as eye height; <abbrev xmlns:xlink="http://www.w3.org/1999/xlink" xlink:title="the shortest distance between both posterior ocelli" id="ABBRID0ETMAC" xlink:type="simple">POL</abbrev>:<abbrev xmlns:xlink="http://www.w3.org/1999/xlink" xlink:title="the shortest distance between posterior ocellus and compound eye" id="ABBRID0EWMAC" xlink:type="simple">OOL</abbrev>=0.4:1.0</td><td rowspan="1" colspan="1">
                    <bold><italic><tp:taxon-name><tp:taxon-name-part taxon-name-part-type="genus">Calogalesus</tp:taxon-name-part> <tp:taxon-name-part taxon-name-part-type="species">sinicus</tp:taxon-name-part></tp:taxon-name></italic> sp. n.</bold>
                  </td></tr><tr><td rowspan="1" colspan="1">–</td><td rowspan="1" colspan="1">Antenna shorter than head and mesosoma (0.85–0.9:1.0), A4–A7 as long as wide, A8–A10 as long as wide or shorter than wide; head profile more flattened (head length to height=1.2–1.3:1.0), subrectangular in lateral view; mandible bidentate, 0.6–0.8 times as long as eye height; <abbrev xmlns:xlink="http://www.w3.org/1999/xlink" xlink:title="the shortest distance between both posterior ocelli" id="ABBRID0EUNAC" xlink:type="simple">POL</abbrev>:<abbrev xmlns:xlink="http://www.w3.org/1999/xlink" xlink:title="the shortest distance between posterior ocellus and compound eye" id="ABBRID0EXNAC" xlink:type="simple">OOL</abbrev>=1.2–1.3:1.0</td><td rowspan="1" colspan="1">
                    <bold>3</bold>
                  </td></tr><!--PageBreak--><tr><td rowspan="1" colspan="1">3</td><td rowspan="1" colspan="1">A2 as long as A3; A8–A10 as long as wide; mandible 0.8 times as long as eye height</td><td rowspan="1" colspan="1">
                    <bold><italic><tp:taxon-name><tp:taxon-name-part taxon-name-part-type="genus">Calogalesus</tp:taxon-name-part> <tp:taxon-name-part taxon-name-part-type="species">malabaricus</tp:taxon-name-part></tp:taxon-name></italic> Rajmohana &amp; Narendran</bold>
                  </td></tr><tr><td rowspan="1" colspan="1">–</td><td rowspan="1" colspan="1">A2 1.5 times as long as A3; A8–A10 distinctly shorter than wide; mandible 0.6 times as long as eye height (Fig. <xref ref-type="fig" rid="F6">10</xref>)</td><td rowspan="1" colspan="1">
                    <bold><italic><tp:taxon-name><tp:taxon-name-part taxon-name-part-type="genus">Calogalesus</tp:taxon-name-part> <tp:taxon-name-part taxon-name-part-type="species">parvulus</tp:taxon-name-part></tp:taxon-name></italic> Kieffer</bold>
                  </td></tr><tr><td rowspan="1" colspan="1">4</td><td rowspan="1" colspan="1">Head profile more flattened (head length to height=1.3:1.0), subrectangular in lateral view; mandible nearly as long as eye height (0.8:1.0); A4 0.9 times as long as A3</td><td rowspan="1" colspan="1">
                    <bold><italic><tp:taxon-name><tp:taxon-name-part taxon-name-part-type="genus">Calogalesus</tp:taxon-name-part> <tp:taxon-name-part taxon-name-part-type="species">malabaricus</tp:taxon-name-part></tp:taxon-name></italic> Rajmohana &amp; Narendran</bold>
                  </td></tr><tr><td rowspan="1" colspan="1">–</td><td rowspan="1" colspan="1">Head profile less flattened (head length to height=1.0:1.0), subtriangular in lateral view; mandible distinctly shorter than eye height (1.0:2.0); A4 0.8 times as long as A3</td><td rowspan="1" colspan="1">
                    <bold><italic><tp:taxon-name><tp:taxon-name-part taxon-name-part-type="genus">Calogalesus</tp:taxon-name-part> <tp:taxon-name-part taxon-name-part-type="species">sinicus</tp:taxon-name-part></tp:taxon-name></italic> sp. n.</bold>
                  </td></tr></tbody></table></table-wrap></tp:treatment-sec><tp:treatment-sec><!--Section generated to contain objects referenced in tp:taxon-treatment.--><fig id="F6" position="float" orientation="portrait"><label>Figure 10.</label><caption><p>
          <italic><tp:taxon-name><tp:taxon-name-part taxon-name-part-type="genus">Calogalesus</tp:taxon-name-part> <tp:taxon-name-part taxon-name-part-type="species">parvulus</tp:taxon-name-part></tp:taxon-name></italic> Kieffer, 1912, ♀, holotype, habitus, lateral. (Photo by Zi Hou, © The Trustees of the Natural History Museum, London)</p></caption><graphic xmlns:xlink="http://www.w3.org/1999/xlink" xlink:href="zookeys-626-057-g006.jpg" position="float" orientation="portrait" xlink:type="simple" id="oo_107400.jpg"/></fig></tp:treatment-sec><ref-list><ref id="B4"><mixed-citation xmlns:xlink="http://www.w3.org/1999/xlink" xlink:type="simple">
          <person-group><name name-style="western"><surname>Kieffer</surname><given-names>JJ</given-names></name></person-group> (<year>1912a</year>) <chapter-title><tp:taxon-name><tp:taxon-name-part taxon-name-part-type="order">Hymenoptera</tp:taxon-name-part></tp:taxon-name>, <tp:taxon-name><tp:taxon-name-part taxon-name-part-type="superfamily">Proctotrupoidea</tp:taxon-name-part></tp:taxon-name>.</chapter-title> <source>Transactions of the Linnean Society of London</source>, <series>2nd series</series> <volume>15</volume>(<issue>1</issue>): <fpage>45</fpage>–<lpage>80</lpage>. doi: <ext-link xlink:type="simple" ext-link-type="doi" xlink:href="10.1111/j.1096-3642.1912.tb00089.x">10.1111/j.1096-3642.1912.tb00089.x</ext-link></mixed-citation></ref><ref id="B6"><mixed-citation xmlns:xlink="http://www.w3.org/1999/xlink" xlink:type="simple">
          <person-group><name name-style="western"><surname>Kieffer</surname><given-names>JJ</given-names></name></person-group> (<year>1916</year>) <source><tp:taxon-name><tp:taxon-name-part taxon-name-part-type="family">Diapriidae</tp:taxon-name-part></tp:taxon-name>. Das Tierreich. Vol. 44.</source> <publisher-name>Walter de Gruyter &amp; Co.</publisher-name>, <publisher-loc>Berlin</publisher-loc>, <size units="page">627 pp</size>.</mixed-citation></ref><ref id="B10"><mixed-citation xmlns:xlink="http://www.w3.org/1999/xlink" xlink:type="simple">
          <person-group><name name-style="western"><surname>Muesebeck</surname><given-names>CFW</given-names></name><name name-style="western"><surname>Walkley</surname><given-names>LM</given-names></name></person-group> (<year>1956</year>) <article-title>Type species of the genera and subgenera of parasitic wasps comprising the superfamily <tp:taxon-name><tp:taxon-name-part taxon-name-part-type="superfamily">Proctotrupoidea</tp:taxon-name-part></tp:taxon-name> (order <tp:taxon-name><tp:taxon-name-part taxon-name-part-type="order">Hymenoptera</tp:taxon-name-part></tp:taxon-name>).</article-title> <source>Proceedings of the United States National Museum</source> <volume>105</volume>: <fpage>319</fpage>–<lpage>419</lpage>. doi: <ext-link xlink:type="simple" ext-link-type="doi" xlink:href="10.5479/si.00963801.3359.319">10.5479/si.00963801.3359.319</ext-link></mixed-citation></ref><ref id="B3"><mixed-citation xmlns:xlink="http://www.w3.org/1999/xlink" xlink:type="simple">
          <person-group><name name-style="western"><surname>Johnson</surname><given-names>NF</given-names></name></person-group> (<year>1992</year>) <article-title>Catalog of World species of <tp:taxon-name><tp:taxon-name-part taxon-name-part-type="superfamily">Proctotrupoidea</tp:taxon-name-part></tp:taxon-name>, exclusive of <tp:taxon-name><tp:taxon-name-part taxon-name-part-type="family">Platygastridae</tp:taxon-name-part></tp:taxon-name> (<tp:taxon-name><tp:taxon-name-part taxon-name-part-type="order">Hymenoptera</tp:taxon-name-part></tp:taxon-name>).</article-title> <source>Memoirs of the American Entomological Institute</source> <volume>51</volume>: <size units="page">v+1–825</size>.</mixed-citation></ref><ref id="B9"><mixed-citation xmlns:xlink="http://www.w3.org/1999/xlink" xlink:type="simple">
          <person-group><name name-style="western"><surname>Masner</surname><given-names>L</given-names></name><name name-style="western"><surname>García Rodríguez</surname><given-names>JL</given-names></name></person-group> (<year>2002</year>) <article-title>The genera of <tp:taxon-name><tp:taxon-name-part taxon-name-part-type="subfamily">Diapriinae</tp:taxon-name-part></tp:taxon-name> (<tp:taxon-name><tp:taxon-name-part taxon-name-part-type="order">Hymenoptera</tp:taxon-name-part></tp:taxon-name>: <tp:taxon-name><tp:taxon-name-part taxon-name-part-type="family">Diapriidae</tp:taxon-name-part></tp:taxon-name>) in the New World.</article-title> <source>Bulletin of the American Museum of Natural History</source> <volume>268</volume>: <fpage>1</fpage>–<lpage>138</lpage>. doi: <ext-link xlink:type="simple" ext-link-type="doi" xlink:href="10.1206/0003-0090(2002)268&lt;0001:TGODHD&gt;2.0.CO;2">10.1206/0003-0090(2002)268&lt;0001:TGODHD&gt;2.0.CO;2</ext-link></mixed-citation></ref><ref id="B14"><mixed-citation xmlns:xlink="http://www.w3.org/1999/xlink" xlink:type="simple">
          <person-group><name name-style="western"><surname>Rajmohana</surname><given-names>K</given-names></name></person-group> (<year>2006</year>) <article-title>Studies on <tp:taxon-name><tp:taxon-name-part taxon-name-part-type="superfamily">Proctotrupoidea</tp:taxon-name-part></tp:taxon-name> and <tp:taxon-name><tp:taxon-name-part taxon-name-part-type="superfamily">Platygastroidea</tp:taxon-name-part></tp:taxon-name> (<tp:taxon-name><tp:taxon-name-part taxon-name-part-type="order">Hymenoptera</tp:taxon-name-part></tp:taxon-name>: <tp:taxon-name><tp:taxon-name-part taxon-name-part-type="class">Insecta</tp:taxon-name-part></tp:taxon-name>) of Kerala.</article-title> <source>Memoirs of the Zoological Survey of India</source> <volume>21</volume>(<issue>1</issue>): <fpage>1</fpage>–<lpage>153</lpage>.</mixed-citation></ref><ref id="B17"><mixed-citation xmlns:xlink="http://www.w3.org/1999/xlink" xlink:type="simple">
          <person-group><name name-style="western"><surname>Rajmohana</surname><given-names>K</given-names></name><name name-style="western"><surname>Narendran</surname><given-names>TC</given-names></name></person-group> (<year>2000b</year>) <article-title>Descriptions of a new genus <italic><tp:taxon-name><tp:taxon-name-part taxon-name-part-type="genus">Nigropria</tp:taxon-name-part></tp:taxon-name></italic> and a new species of <italic><tp:taxon-name><tp:taxon-name-part taxon-name-part-type="genus">Aneuropria</tp:taxon-name-part></tp:taxon-name></italic> Kieffer (<tp:taxon-name><tp:taxon-name-part taxon-name-part-type="family">Diapriidae</tp:taxon-name-part></tp:taxon-name>: <tp:taxon-name><tp:taxon-name-part taxon-name-part-type="superfamily">Proctotrupoidea</tp:taxon-name-part></tp:taxon-name>: <tp:taxon-name><tp:taxon-name-part taxon-name-part-type="order">Hymenoptera</tp:taxon-name-part></tp:taxon-name>) from India.</article-title> <source>Entomon</source> <volume>25</volume>: <fpage>193</fpage>–<lpage>200</lpage>.</mixed-citation></ref><ref id="B13"><mixed-citation xmlns:xlink="http://www.w3.org/1999/xlink" xlink:type="simple">
          <person-group><name name-style="western"><surname>Rajmohana</surname><given-names>K</given-names></name></person-group> (<year>2004</year>) <article-title>A key to Oriental genera of <tp:taxon-name><tp:taxon-name-part taxon-name-part-type="subfamily">Diapriinae</tp:taxon-name-part></tp:taxon-name> (<tp:taxon-name><tp:taxon-name-part taxon-name-part-type="order">Hymenoptera</tp:taxon-name-part></tp:taxon-name>: <tp:taxon-name><tp:taxon-name-part taxon-name-part-type="superfamily">Proctotrupoidea</tp:taxon-name-part></tp:taxon-name>: <tp:taxon-name><tp:taxon-name-part taxon-name-part-type="family">Diapriidae</tp:taxon-name-part></tp:taxon-name>).</article-title> In: <person-group><name name-style="western"><surname>Rajmohana</surname><given-names>K</given-names></name><name name-style="western"><surname>Narendran</surname><given-names>TC</given-names></name></person-group> (<role>Eds</role>) <issue-title>Perspectives on biosystematics and biodiversity. Prof. T.C. Narendran Commemoration Volume.</issue-title> <source>Systematic Entomology Research Scholars Association, University of Calicut, Kozhikode, India</source> <volume>38</volume>: <fpage>519</fpage>–<lpage>526</lpage>.</mixed-citation></ref><ref id="B11"><mixed-citation xmlns:xlink="http://www.w3.org/1999/xlink" xlink:type="simple">
          <person-group><name name-style="western"><surname>Nielsen</surname><given-names>M</given-names></name><name name-style="western"><surname>Buffington</surname><given-names>ML</given-names></name></person-group> (<year>2011</year>) <article-title>Redescription of <italic><tp:taxon-name><tp:taxon-name-part taxon-name-part-type="genus">Stentorceps</tp:taxon-name-part></tp:taxon-name></italic> Quinlan, 1984 (<tp:taxon-name><tp:taxon-name-part taxon-name-part-type="order">Hymenoptera</tp:taxon-name-part></tp:taxon-name>: <tp:taxon-name><tp:taxon-name-part taxon-name-part-type="family">Figitidae</tp:taxon-name-part></tp:taxon-name>), with a description of five new species.</article-title> <source>African Entomology</source> <volume>19</volume>: <fpage>597</fpage>–<lpage>613</lpage>. doi: <ext-link xlink:type="simple" ext-link-type="doi" xlink:href="10.4001/003.019.0305">10.4001/003.019.0305</ext-link></mixed-citation></ref><ref id="B5"><mixed-citation xmlns:xlink="http://www.w3.org/1999/xlink" xlink:type="simple">
          <person-group><name name-style="western"><surname>Kieffer</surname><given-names>JJ</given-names></name></person-group> (<year>1912b</year>) <article-title><tp:taxon-name><tp:taxon-name-part taxon-name-part-type="order">Hymenoptera</tp:taxon-name-part></tp:taxon-name> fam. <tp:taxon-name><tp:taxon-name-part taxon-name-part-type="family">Diapriidae</tp:taxon-name-part></tp:taxon-name>.</article-title> In: <person-group><name name-style="western"><surname>Wytsman</surname><given-names>P</given-names></name></person-group> (<role>Ed.</role>) <source>Genera Insectorum</source> <volume>124</volume>, <size units="page">75 pp</size>.</mixed-citation></ref><ref id="B8"><mixed-citation xmlns:xlink="http://www.w3.org/1999/xlink" xlink:type="simple">
          <person-group><name name-style="western"><surname>Masner</surname><given-names>L</given-names></name></person-group> (<year>1965</year>) <article-title>The types of <tp:taxon-name><tp:taxon-name-part taxon-name-part-type="superfamily">Proctotrupoidea</tp:taxon-name-part></tp:taxon-name> (<tp:taxon-name><tp:taxon-name-part taxon-name-part-type="order">Hymenoptera</tp:taxon-name-part></tp:taxon-name>) in the British Museum (Natural History) and in the Hope Department of Entomology, Oxford. Bulletin of the British Museum (Natural History): Entomology.</article-title> <source>Supplement</source> <volume>1</volume>: <fpage>1</fpage>–<lpage>154</lpage>.</mixed-citation></ref><ref id="B2"><mixed-citation xmlns:xlink="http://www.w3.org/1999/xlink" xlink:type="simple">
          <person-group><name name-style="western"><surname>Gerlach</surname><given-names>J</given-names></name></person-group> (<role>Ed.</role>) (<year>2013</year>) <source><tp:taxon-name><tp:taxon-name-part taxon-name-part-type="order">Hemiptera</tp:taxon-name-part></tp:taxon-name>, <tp:taxon-name><tp:taxon-name-part taxon-name-part-type="order">Hymenoptera</tp:taxon-name-part></tp:taxon-name> and other insect orders of the Seychelles Islands.</source> <publisher-name>Manchester: Siri Scientific Press</publisher-name>, <publisher-loc>Manchester</publisher-loc>, <size units="page">400 pp</size>.</mixed-citation></ref><ref id="B12"><mixed-citation xmlns:xlink="http://www.w3.org/1999/xlink" xlink:type="simple">
          <person-group><name name-style="western"><surname>Notton</surname><given-names>DG</given-names></name></person-group> (<year>2014</year>) <article-title>A catalogue of the types of <tp:taxon-name><tp:taxon-name-part taxon-name-part-type="subfamily">Diapriinae</tp:taxon-name-part></tp:taxon-name> (<tp:taxon-name><tp:taxon-name-part taxon-name-part-type="order">Hymenoptera</tp:taxon-name-part></tp:taxon-name>, <tp:taxon-name><tp:taxon-name-part taxon-name-part-type="family">Diapriidae</tp:taxon-name-part></tp:taxon-name>) at the Natural History Museum, London.</article-title> <source>European Journal of Taxonomy</source> <volume>75</volume>: <fpage>1</fpage>–<lpage>123</lpage>. doi: <ext-link xlink:type="simple" ext-link-type="doi" xlink:href="10.5852/ejt.2014.75">10.5852/ejt.2014.75</ext-link></mixed-citation></ref><ref id="B7"><mixed-citation xmlns:xlink="http://www.w3.org/1999/xlink" xlink:type="simple">
          <person-group><name name-style="western"><surname>Madl</surname><given-names>M</given-names></name></person-group> (<year>2015</year>) <article-title>A catalogue of the families <tp:taxon-name><tp:taxon-name-part taxon-name-part-type="family">Ceraphronidae</tp:taxon-name-part></tp:taxon-name>, <tp:taxon-name><tp:taxon-name-part taxon-name-part-type="family">Megaspilidae</tp:taxon-name-part></tp:taxon-name> (<tp:taxon-name><tp:taxon-name-part taxon-name-part-type="superfamily">Ceraphronoidea</tp:taxon-name-part></tp:taxon-name>), <tp:taxon-name><tp:taxon-name-part taxon-name-part-type="family">Diapriidae</tp:taxon-name-part></tp:taxon-name> (<tp:taxon-name><tp:taxon-name-part taxon-name-part-type="superfamily">Diaprioidea</tp:taxon-name-part></tp:taxon-name>) and <tp:taxon-name><tp:taxon-name-part taxon-name-part-type="family">Proctotrupidae</tp:taxon-name-part></tp:taxon-name> (<tp:taxon-name><tp:taxon-name-part taxon-name-part-type="superfamily">Proctotrupoidea</tp:taxon-name-part></tp:taxon-name>) of the Malagasy subregion (<tp:taxon-name><tp:taxon-name-part taxon-name-part-type="class">Insecta</tp:taxon-name-part></tp:taxon-name>: <tp:taxon-name><tp:taxon-name-part taxon-name-part-type="order">Hymenoptera</tp:taxon-name-part></tp:taxon-name>).</article-title> <source>Linzer Biologische Beiträge</source> <volume>47</volume>: <fpage>621</fpage>–<lpage>652</lpage>.</mixed-citation></ref><ref id="B1"><mixed-citation xmlns:xlink="http://www.w3.org/1999/xlink" xlink:type="simple">
          <person-group><name name-style="western"><surname>Arias-Penna</surname><given-names>TM</given-names></name></person-group> (<year>2003</year>) <article-title>Lista de los géneros y especies de la superfamilia <tp:taxon-name><tp:taxon-name-part taxon-name-part-type="superfamily">Proctotrupoidea</tp:taxon-name-part></tp:taxon-name> (<tp:taxon-name><tp:taxon-name-part taxon-name-part-type="order">Hymenoptera</tp:taxon-name-part></tp:taxon-name>) de la región Neotropical.</article-title> <source>Biota Colombiana</source> <volume>4</volume>: <fpage>3</fpage>–<lpage>32</lpage>.</mixed-citation></ref><ref id="B16"><mixed-citation xmlns:xlink="http://www.w3.org/1999/xlink" xlink:type="simple">
          <person-group><name name-style="western"><surname>Rajmohana</surname><given-names>K</given-names></name><name name-style="western"><surname>Narendran</surname><given-names>TC</given-names></name></person-group> (<year>2000a</year>) <article-title>Two new genera of <tp:taxon-name><tp:taxon-name-part taxon-name-part-type="family">Diapriidae</tp:taxon-name-part></tp:taxon-name> (<tp:taxon-name><tp:taxon-name-part taxon-name-part-type="superfamily">Proctotrupoidea</tp:taxon-name-part></tp:taxon-name>: <tp:taxon-name><tp:taxon-name-part taxon-name-part-type="order">Hymenoptera</tp:taxon-name-part></tp:taxon-name>) from India.</article-title> <source>Uttar Pradesh Journal of Zoology</source> <volume>20</volume>: <fpage>21</fpage>–<lpage>28</lpage>.</mixed-citation></ref><ref id="B15"><mixed-citation xmlns:xlink="http://www.w3.org/1999/xlink" xlink:type="simple">
          <person-group><name name-style="western"><surname>Rajmohana</surname><given-names>K</given-names></name><name name-style="western"><surname>Bijoy</surname><given-names>C</given-names></name></person-group> (<year>2012</year>) <article-title>Checklist of <tp:taxon-name><tp:taxon-name-part taxon-name-part-type="family">Diapriidae</tp:taxon-name-part></tp:taxon-name> and <tp:taxon-name><tp:taxon-name-part taxon-name-part-type="family">Proctotrupidae</tp:taxon-name-part></tp:taxon-name> (<tp:taxon-name><tp:taxon-name-part taxon-name-part-type="order">Hymenoptera</tp:taxon-name-part></tp:taxon-name>: <tp:taxon-name><tp:taxon-name-part taxon-name-part-type="class">Insecta</tp:taxon-name-part></tp:taxon-name>) of India</article-title> [Online]. <source>Zoological Survey of India</source>. <ext-link xlink:type="simple" ext-link-type="uri" xlink:href="http://zsi.gov.in/checklist/Diapriidae%20and%20Proctotrupidae_Hymenoptera%20Insecta.pdf">http://zsi.gov.in/checklist/Diapriidae%20and%20Proctotrupidae_Hymenoptera%20Insecta.pdf</ext-link> [<date-in-citation>accessed 14 Jan. 2013</date-in-citation>]</mixed-citation></ref><ref id="B18"><mixed-citation xmlns:xlink="http://www.w3.org/1999/xlink" xlink:type="simple">
          <person-group><name name-style="western"><surname>Rajmohana</surname><given-names>K</given-names></name><name name-style="western"><surname>Poorani</surname><given-names>J</given-names></name><name name-style="western"><surname>Shweta</surname><given-names>M</given-names></name><name name-style="western"><surname>Malathi</surname><given-names>C</given-names></name></person-group> (<year>2013</year>) <article-title>A pictorial guide to <tp:taxon-name><tp:taxon-name-part taxon-name-part-type="subfamily">Diapriinae</tp:taxon-name-part></tp:taxon-name> genera of India. Web page.</article-title> <source>Zoological Survey of India</source>, <publisher-name>Calicut, Kerala &amp; National Bureau of Agricultural Insect Resources</publisher-name>. <ext-link xlink:type="simple" ext-link-type="uri" xlink:href="http://www.nbair.res.in/Diapriinae/index.php">http://www.nbair.res.in/Diapriinae/index.php</ext-link> [<date-in-citation>accessed 16 February 2016</date-in-citation>]</mixed-citation></ref></ref-list></tp:taxon-treatment>
