# Supplementary material for: A new species of Calogalesus Kieffer from China (Hymenoptera, Diapriidae) with a key to World species
Source: Zookeys. 2016 Oct 20;(626):57–65. doi: 10.3897/zookeys.626.9771 (PMC5096371; doi:10.3897/zookeys.626.9771)
Supplement: XML Treatment for Calogalesus sinicus [file zookeys.626.9771-treatment2.xml]

<!DOCTYPE tp:taxon-treatment
  PUBLIC "-//TaxonX//DTD Taxonomic Treatment Publishing DTD v0 20100105//EN" "tax-treatment-NSO.dtd">
<tp:taxon-treatment xmlns:tp="http://www.plazi.org/taxpub"><tp:treatment-meta><kwd-group><label>Taxon classification</label><kwd><named-content content-type="kingdom">Animalia</named-content></kwd><kwd><named-content content-type="order">Hymenoptera</named-content></kwd><kwd><named-content content-type="family">Diapriidae</named-content></kwd></kwd-group><mixed-citation publication-type="journal"><person-group><name><surname>Feng</surname><given-names>Jun</given-names></name><name><surname>Notton</surname><given-names>David</given-names></name><name><surname>Xu</surname><given-names>Zai-fu</given-names></name></person-group><article-title>A new species of <italic><tp:taxon-name><tp:taxon-name-part taxon-name-part-type="genus">Calogalesus</tp:taxon-name-part></tp:taxon-name></italic> Kieffer from China (<tp:taxon-name><tp:taxon-name-part taxon-name-part-type="order">Hymenoptera</tp:taxon-name-part></tp:taxon-name>, <tp:taxon-name><tp:taxon-name-part taxon-name-part-type="family">Diapriidae</tp:taxon-name-part></tp:taxon-name>) with a key to World species</article-title><source>Zookeys</source><day>20</day><month>10</month><year>2016</year><volume>2016</volume><issue>626</issue><fpage>57</fpage><lpage>65</lpage><pub-id pub-id-type="doi">10.3897/zookeys.626.9771</pub-id></mixed-citation></tp:treatment-meta><tp:nomenclature><tp:taxon-name>
            <tp:taxon-name-part taxon-name-part-type="genus">Calogalesus</tp:taxon-name-part>
            <tp:taxon-name-part taxon-name-part-type="species">sinicus</tp:taxon-name-part>
            <object-id xmlns:xlink="http://www.w3.org/1999/xlink" content-type="zoobank" xlink:type="simple">http://zoobank.org/0A2A49D5-D787-4006-A407-ED4F252B126E</object-id>
          </tp:taxon-name><tp:taxon-authority>Feng, Notton &amp; Xu</tp:taxon-authority><tp:taxon-status xmlns:xlink="http://www.w3.org/1999/xlink" xlink:type="simple">sp. n.</tp:taxon-status><xref ref-type="fig" rid="F1">Figs 1–2</xref><xref ref-type="fig" rid="F2">, 3–4</xref><xref ref-type="fig" rid="F3">, 5</xref><xref ref-type="fig" rid="F4">, 6–7</xref><xref ref-type="fig" rid="F5">, 8–9</xref></tp:nomenclature><tp:treatment-sec sec-type="material" id="SECID0EIDAE"><title>Material examined.</title><p>Holotype, ♀: CHINA: Yunnan, Zhaotong, Huanghua town (<named-content xmlns:xlink="http://www.w3.org/1999/xlink" content-type="dwc:verbatimCoordinates" xlink:type="simple"><named-content content-type="geo-json" specific-use="{&#34;type&#34;:&#34;Point&#34;,&#34;coordinates&#34;:[103.550000,27.983333]}" id="NCID0ERDAE" xlink:type="simple">N27°59', E103°33'</named-content></named-content>), 10.VIII.2012, Shi-wen Yang leg. Paratypes: 16 ♀♀, Yunnan, Zhaotong, Huanghua town (<named-content xmlns:xlink="http://www.w3.org/1999/xlink" content-type="dwc:verbatimCoordinates" xlink:type="simple"><named-content content-type="geo-json" specific-use="{&#34;type&#34;:&#34;Point&#34;,&#34;coordinates&#34;:[103.550000,27.983333]}" id="NCID0EZDAE" xlink:type="simple">N27°59', E103°33'</named-content></named-content>), 10.VIII–26.X.2012, Shi-wen Yang leg.; 37 ♂♂: Yunnan, Zhaotong, Huanghua town (<named-content xmlns:xlink="http://www.w3.org/1999/xlink" content-type="dwc:verbatimCoordinates" xlink:type="simple"><named-content content-type="geo-json" specific-use="{&#34;type&#34;:&#34;Point&#34;,&#34;coordinates&#34;:[103.550000,27.983333]}" id="NCID0EBEAE" xlink:type="simple">N27°59', E103°33'</named-content></named-content>), 10.VIII–26.X.2012, Shi-wen Yang leg.</p></tp:treatment-sec><tp:treatment-sec sec-type="description" id="SECID0EGEAE"><title>Description.</title><p>
            <italic>Female</italic> (Figs <xref ref-type="fig" rid="F1">1</xref>–<xref ref-type="fig" rid="F2">4</xref>). Holotype. Body length 1.2 mm. Fore wing length 1.0 mm.</p><fig id="F1" position="float" orientation="portrait"><label>Figures 1–2.</label><caption><p>
          <italic><tp:taxon-name><tp:taxon-name-part taxon-name-part-type="genus">Calogalesus</tp:taxon-name-part> <tp:taxon-name-part taxon-name-part-type="species">sinicus</tp:taxon-name-part></tp:taxon-name></italic> sp. n., ♀, holotype, habitus. <bold>1</bold> Lateral <bold>2</bold> dorsal.</p></caption><graphic xmlns:xlink="http://www.w3.org/1999/xlink" xlink:href="zookeys-626-057-g001.jpg" position="float" orientation="portrait" xlink:type="simple" id="oo_107395.jpg"/></fig><fig id="F2" position="float" orientation="portrait"><label>Figures 3–4.</label><caption><p>
          <italic><tp:taxon-name><tp:taxon-name-part taxon-name-part-type="genus">Calogalesus</tp:taxon-name-part> <tp:taxon-name-part taxon-name-part-type="species">sinicus</tp:taxon-name-part></tp:taxon-name></italic> sp. n., ♀, holotype. <bold>3</bold> Antenna <bold>4</bold> wings.</p></caption><graphic xmlns:xlink="http://www.w3.org/1999/xlink" xlink:href="zookeys-626-057-g002.jpg" position="float" orientation="portrait" xlink:type="simple" id="oo_107396.jpg"/></fig><p>
            <italic>Colour</italic>. Head blackish-brown, mandibles brown. Antennae yellowish-brown. Mesosoma brown. Legs and tegulae yellowish-brown. Wings hyaline, with veins yellowish-brown. Metasoma brown, with apex yellowish-brown.</p><p>
            <italic>Head</italic>. Head subcircular in dorsal view, subtriangular in lateral view; smooth and shiny, with sparse hairs. Mandible tridentate, strongly projecting, beak-like. Labrum subtriangular. Clypeus highly convex. Eyes oval, slightly bulging laterally, with sparse hairs. Malar sulcus distinct. Frons with two sharp points and longitudinal ledges above upper eye orbit. Antennal shelf strongly projecting. Antenna 12-segmented (Fig. <xref ref-type="fig" rid="F2">3</xref>), with hairs slightly longer than width of antennal segment. Relative proportion of length to width of antennal segments: A1 (24:6); A2 (7:5); A3 (10:4); A4 (7:4); A5 (7:5); A6 (7:5); A7 (7:5); A8 (7:6); A9 (7:6); A10 (7:6); A11 (7:6); A12 (8:5). Eye 1.5 times as long as wide, 2.5 times as long as malar space. Ocelli with <abbrev xmlns:xlink="http://www.w3.org/1999/xlink" xlink:title="the shortest distance between both posterior ocelli" id="ABBRID0E3GAE" xlink:type="simple">POL</abbrev>:<abbrev xmlns:xlink="http://www.w3.org/1999/xlink" xlink:title="the shortest distance between posterior ocellus and compound eye" id="ABBRID0E6GAE" xlink:type="simple">OOL</abbrev>=5:12. Occipital flange moderately developed and step-like. Genal ridge with tufts of hairs.</p><p>
            <italic>Mesosoma</italic>. Mesosoma as wide as head in dorsal view. Cervix distinct. Pronotum smooth and shiny. Pronotal shoulders almost rounded. Epomium indistinct. Mesoscutum smooth and shiny, with sparse hairs. Notauli deep and posteriorly convergent, incomplete, reaching 0.90 length of mesoscutum, not reaching transscutal articulation. Humeral sulcus distinct. Mesoscutellum subtriangular, smooth and shiny, with two large foveae on anterior half and a row of small pits on the posterior margin. Mesopleuron smooth and shiny, with a groove beneath tegula. Sternaulus indistinct. <!--PageBreak-->Metanotum and metapleura reticulate rugose. Propodeum reticulate rugose. Dorsal surface of propodeum with one median longitudinal keel. Plica distinctly projecting posteriorly. Posterior surface of propodeum carinate and emarginated, descending <!--PageBreak--><!--PageBreak-->abruptly and steeply with two postero-lateral teeth in lateral view. Wings (Fig. <xref ref-type="fig" rid="F2">4</xref>) fully developed, with long marginal cilia. Fore wing with two elongate hairless zones basally; costal, subcostal, marginal and stigmal veins present, basal and postmarginal veins absent. Venation extending to half length of fore wing. Stigmal vein elongate, 0.6 times as long as marginal vein. Hind wing with submarginal vein complete. Femora and tibiae clavate. Fore tibia without an outwardly directed spine.</p><p>
            <italic>Metasoma</italic>. Petiole sparsely hairy, shiny, rugose with longitudinal striae, distinctly curved in lateral view; 2.6 times as long as wide in dorsal view; 2.3 times as long as high in lateral view. Gaster moderately compressed laterally. <abbrev xmlns:xlink="http://www.w3.org/1999/xlink" xlink:title="the second (largest) tergite" id="ABBRID0ETHAE" xlink:type="simple">T2</abbrev> enlarged, 2.6 times as long as wide in dorsal view, and covering 0.65 length of gaster in dorsal view. Anterior margin of <abbrev xmlns:xlink="http://www.w3.org/1999/xlink" xlink:title="the second (largest) tergite" id="ABBRID0EWHAE" xlink:type="simple">T2</abbrev> straight, without furrow or emargination. Metasomal tip conical.</p><p>
            <italic>Variation</italic>. Body length 1.1–1.4 mm (n=17). Fore wing length 1.0–1.3 mm (n=17).</p><p>
            <italic>Male</italic> (Figs <xref ref-type="fig" rid="F3">5</xref>–<xref ref-type="fig" rid="F4">7</xref>). Body length 1.0–1.3 mm (n=37). Fore wing length 0.8–1.2 mm (n=37). Antenna 14-segmented (Fig. <xref ref-type="fig" rid="F4">6</xref>), with hairs slightly longer than width of antennal segment. Relative proportion of length to width of antennal segments as follows: A1 (23:4); A2 (7:4); A3 (10:3); A4 (8:3); A5 (7:4); A6 (7:4); A7 (7:4); A8 (7:4); A9 (7:4); A10 (7:4); A11 (7:4); A2 (7:4); A3 (7:4); A14 (8:4). A4 not modified. Metasomal tip blunt. Other characteristics as for females.</p><fig id="F3" position="float" orientation="portrait"><label>Figure 5.</label><caption><p>
          <italic><tp:taxon-name><tp:taxon-name-part taxon-name-part-type="genus">Calogalesus</tp:taxon-name-part> <tp:taxon-name-part taxon-name-part-type="species">sinicus</tp:taxon-name-part></tp:taxon-name></italic> sp. n., ♂, paratype, habitus, lateral.</p></caption><graphic xmlns:xlink="http://www.w3.org/1999/xlink" xlink:href="zookeys-626-057-g003.jpg" position="float" orientation="portrait" xlink:type="simple" id="oo_107397.jpg"/></fig><fig id="F4" position="float" orientation="portrait"><label>Figures 6–7.</label><caption><p>
          <italic><tp:taxon-name><tp:taxon-name-part taxon-name-part-type="genus">Calogalesus</tp:taxon-name-part> <tp:taxon-name-part taxon-name-part-type="species">sinicus</tp:taxon-name-part></tp:taxon-name></italic> sp. n., ♂, paratype. <bold>6</bold> Antennae <bold>7</bold> wings.</p></caption><graphic xmlns:xlink="http://www.w3.org/1999/xlink" xlink:href="zookeys-626-057-g004.jpg" position="float" orientation="portrait" xlink:type="simple" id="oo_107398.jpg"/></fig></tp:treatment-sec><tp:treatment-sec sec-type="biology" id="SECID0EDKAE"><title>Biology.</title><p>Host unknown. This species was collected by placing 500 yellow pan traps in a Chinese prickly ash (<italic><tp:taxon-name><tp:taxon-name-part taxon-name-part-type="genus">Zanthoxylum</tp:taxon-name-part> <tp:taxon-name-part taxon-name-part-type="species">bungeanum</tp:taxon-name-part></tp:taxon-name></italic> Maxim.) orchard (Figs <xref ref-type="fig" rid="F5">8</xref>, <xref ref-type="fig" rid="F5">9</xref>) from 10.VIII.2012 to 26.X.2012. Specimens were picked up every day.</p><fig id="F5" position="float" orientation="portrait"><label>Figures 8–9.</label><caption><p>Habitat of <italic><tp:taxon-name><tp:taxon-name-part taxon-name-part-type="genus">Calogalesus</tp:taxon-name-part> <tp:taxon-name-part taxon-name-part-type="species">sinicus</tp:taxon-name-part></tp:taxon-name></italic> sp. n. <bold>8</bold> Chinese prickly ash (<italic><tp:taxon-name><tp:taxon-name-part taxon-name-part-type="genus">Zanthoxylum</tp:taxon-name-part> <tp:taxon-name-part taxon-name-part-type="species">bungeanum</tp:taxon-name-part></tp:taxon-name></italic> Maxim.) orchard in Huanghua town, Zhaotong city, Yunnan province <bold>9</bold> <italic><tp:taxon-name><tp:taxon-name-part taxon-name-part-type="genus">Zanthoxylum</tp:taxon-name-part> <tp:taxon-name-part taxon-name-part-type="species">bungeanum</tp:taxon-name-part></tp:taxon-name></italic> Maxim. (Photos by Wei Dong)</p></caption><graphic xmlns:xlink="http://www.w3.org/1999/xlink" xlink:href="zookeys-626-057-g005.jpg" position="float" orientation="portrait" xlink:type="simple" id="oo_107399.jpg"/></fig></tp:treatment-sec><tp:treatment-sec sec-type="distribution" id="SECID0EKMAE"><title>Distribution.</title><p>Known from a single location in China (Yunnan).</p></tp:treatment-sec><tp:treatment-sec sec-type="remarks" id="SECID0EPMAE"><title>Remarks.</title><p>This new species can be separated from the two described species, <italic><tp:taxon-name><tp:taxon-name-part taxon-name-part-type="genus">Calogalesus</tp:taxon-name-part> <tp:taxon-name-part taxon-name-part-type="species">parvulus</tp:taxon-name-part></tp:taxon-name></italic> Kieffer, 1912 (Fig. <xref ref-type="fig" rid="F6">10</xref>), and <italic><tp:taxon-name><tp:taxon-name-part taxon-name-part-type="genus">Calogalesus</tp:taxon-name-part> <tp:taxon-name-part taxon-name-part-type="species">malabaricus</tp:taxon-name-part></tp:taxon-name></italic> Rajmohana &amp; Narendran, 2006, by the characters given in the key. In all previous descriptions of <italic><tp:taxon-name><tp:taxon-name-part taxon-name-part-type="genus">Calogalesus</tp:taxon-name-part></tp:taxon-name></italic> (<xref ref-type="bibr" rid="B9">Masner and García Rodríguez 2002</xref>; <xref ref-type="bibr" rid="B18">Rajmohana et al. 2013</xref>), state that the mandible are bidentate, however the new species has tridentate mandibles, so we have revised the generic diagnosis accordingly.</p><fig id="F6" position="float" orientation="portrait"><label>Figure 10.</label><caption><p>
          <italic><tp:taxon-name><tp:taxon-name-part taxon-name-part-type="genus">Calogalesus</tp:taxon-name-part> <tp:taxon-name-part taxon-name-part-type="species">parvulus</tp:taxon-name-part></tp:taxon-name></italic> Kieffer, 1912, ♀, holotype, habitus, lateral. (Photo by Zi Hou, © The Trustees of the Natural History Museum, London)</p></caption><graphic xmlns:xlink="http://www.w3.org/1999/xlink" xlink:href="zookeys-626-057-g006.jpg" position="float" orientation="portrait" xlink:type="simple" id="oo_107400.jpg"/></fig></tp:treatment-sec><tp:treatment-sec sec-type="etymology" id="SECID0EVOAE"><title>Etymology.</title><p>The new species is named after the country of the type locality, China.</p><!--PageBreak--></tp:treatment-sec><ref-list><ref id="B9"><mixed-citation xmlns:xlink="http://www.w3.org/1999/xlink" xlink:type="simple">
          <person-group><name name-style="western"><surname>Masner</surname><given-names>L</given-names></name><name name-style="western"><surname>García Rodríguez</surname><given-names>JL</given-names></name></person-group> (<year>2002</year>) <article-title>The genera of <tp:taxon-name><tp:taxon-name-part taxon-name-part-type="subfamily">Diapriinae</tp:taxon-name-part></tp:taxon-name> (<tp:taxon-name><tp:taxon-name-part taxon-name-part-type="order">Hymenoptera</tp:taxon-name-part></tp:taxon-name>: <tp:taxon-name><tp:taxon-name-part taxon-name-part-type="family">Diapriidae</tp:taxon-name-part></tp:taxon-name>) in the New World.</article-title> <source>Bulletin of the American Museum of Natural History</source> <volume>268</volume>: <fpage>1</fpage>–<lpage>138</lpage>. doi: <ext-link xlink:type="simple" ext-link-type="doi" xlink:href="10.1206/0003-0090(2002)268&lt;0001:TGODHD&gt;2.0.CO;2">10.1206/0003-0090(2002)268&lt;0001:TGODHD&gt;2.0.CO;2</ext-link></mixed-citation></ref><ref id="B18"><mixed-citation xmlns:xlink="http://www.w3.org/1999/xlink" xlink:type="simple">
          <person-group><name name-style="western"><surname>Rajmohana</surname><given-names>K</given-names></name><name name-style="western"><surname>Poorani</surname><given-names>J</given-names></name><name name-style="western"><surname>Shweta</surname><given-names>M</given-names></name><name name-style="western"><surname>Malathi</surname><given-names>C</given-names></name></person-group> (<year>2013</year>) <article-title>A pictorial guide to <tp:taxon-name><tp:taxon-name-part taxon-name-part-type="subfamily">Diapriinae</tp:taxon-name-part></tp:taxon-name> genera of India. Web page.</article-title> <source>Zoological Survey of India</source>, <publisher-name>Calicut, Kerala &amp; National Bureau of Agricultural Insect Resources</publisher-name>. <ext-link xlink:type="simple" ext-link-type="uri" xlink:href="http://www.nbair.res.in/Diapriinae/index.php">http://www.nbair.res.in/Diapriinae/index.php</ext-link> [<date-in-citation>accessed 16 February 2016</date-in-citation>]</mixed-citation></ref></ref-list></tp:taxon-treatment>
